# Supplementary material for: Novel polyclonal antibody-based rapid gold sandwich immunochromatographic strip for detecting the major royal jelly protein 1 (MRJP1) in honey
Source: PLoS One. 2019 Feb 19;14(2):e0212335. doi: 10.1371/journal.pone.0212335 (PMC6380560; doi:10.1371/journal.pone.0212335)
Supplement: S1 Table — (XLSX) [file pone.0212335.s001.xlsx]

## Sheet: Sheet1
	Table1 The titer of the PoAbs.
SP-1	Dilution ratio	A450-A630 value								The titer of the PoAb SP-1
	1250	1.518	1.411	1.65						Dilution ratio	A450-A630 value	P/N value
	2500	1.445	1.22	1.83						1250	1.5263±0.1197a	14.0933
	5000	1.296	1.156	1.313						2500	1.4983±0.3085ab	13.8347
	10000	1.166	1.037	1.111						5000	1.255±0.0862abc	11.5882
	20000	1.131	0.928	1.004						10000	1.1047±0.0647bcd	10.2004
	40000	0.958	0.83	0.844						20000	1.021±0.1026 cd	9.42752
	80000	0.828	0.569	0.791						40000	0.8773±0.0702cd	8.10065
	NEGETIVE	0.136	0.11	0.079						80000	0.7293±0.1401d	6.73407
										Negative control	0.1083±0.0285e
SP-1	Dilution ratio	Number of samples	Mean	Standard deviation	5% significant level
	1250	3	1.5263	0.1197	a
	2500	3	1.4983	0.3085	ab
	5000	3	1.255	0.0862	abc
	10000	3	1.1047	0.0647	bcd
	20000	3	1.021	0.1026	cd
	40000	3	0.8773	0.0702	cd
	80000	3	0.7293	0.1401	d
	NEGETIVE	3	0.1083	0.0285	e
	Dilution ratio	A450-A630 value								The titer of the PoAb SP-2
SP-2	1250	1.733	1.159	1.381						Dilution ratio	A450-A630 value	P/N value
	2500	1.462	1.291	1.408						1250	1.424±0.2894a	20.7322
	5000	1.209	1.796	1.138						2500	1.387±0.0874a	20.1892
	10000	1.217	1.084	1.131						5000	1.381±0.3611a	20.1019
	20000	1.478	1.071	0.627						10000	1.144±0.0674ab	16.6521
	40000	1.116	1.031	0.514						20000	1.059±0.4256ab	15.4105
	80000	0.472	0.627	0.491						40000	0.887±0.3258ab	12.9112
	NEGETIVE	0.101	0.035	0.07						80000	0.530±0.0845bc	7.7147
										Negative control	0.069±0.0330c
SP-2	Dilution ratio	Number of samples	Mean	Standard deviation	5% significant level
	1250	3	1.4243	0.2894	a
	2500	3	1.387	0.0874	a
	5000	3	1.381	0.3611	a
	10000	3	1.144	0.0674	ab
	20000	3	1.0587	0.4256	ab
	40000	3	0.887	0.3258	ab
	80000	3	0.53	0.0845	bc
	NEGETIVE	3	0.0687	0.033	c
